# Supplementary material for: Learning to utilize internal protein 3D nanoenvironment descriptors in predicting CRISPR–Cas9 off-target activity
Source: NAR Genom Bioinform. 2025 May 21;7(2):lqaf054. doi: 10.1093/nargab/lqaf054 (PMC12093099; doi:10.1093/nargab/lqaf054)
Supplement: lqaf054_Supplemental_Files [file lqaf054_supplemental_files.zip]

Archive with 2 entries (2 files):
- snapshots.zip
- suppl.pdf
